# Supplementary material for: The Effect of Different Condition of Pulpal Pressure on Microtensile Bond Strength of Several Dentin Bonding Agents on Deep and Superficial Dentin
Source: Materials (Basel). 2021 Oct 19;14(20):6200. doi: 10.3390/ma14206200 (PMC8541316; doi:10.3390/ma14206200)
Supplement: Supplementary file 1 [file materials-14-06200-s001.zip]

Archive with 1 entries (1 files):
- materials-1412709-supplementary.pdf
